# Supplementary material for: Collectively stabilizing and orienting posterior migratory forces disperses cell clusters in vivo
Source: Nat Commun. 2020 Sep 8;11:4477. doi: 10.1038/s41467-020-18185-2 (PMC7479147; doi:10.1038/s41467-020-18185-2)
Supplement: Supplementary file 26 — Source Data [file 41467_2020_18185_MOESM26_ESM.xlsx]

## Sheet: Fig 1c
Normalized	1	1	1	1	1	1	1	1	1	1	1	1	1	1	1	1	1	1	1	1	1	1	1	1	1
posterior	0.586716	0.854839	1.09774	0.987342	0.979167	0.885965	0.51938	0.978836	0.868132	1.01081	1.64286	1.03125	0.843373	1.09467	1.4188	1.0289	1.01176	0.876404	0.876404	1.15429	1.05422	0.946188	0.901639	1.30636	1.1
cell area	0.568266	0.930108	0.992481	0.778481	0.979167	0.552632	1.07752	0.94709	0.708791	1.0973	1.82143	0.86875	0.89759	1.27219	1.33333	1.17341	1.16471	0.724719	0.837079	0.931429	0.957831	1.12556	1.13115	1.08671	0.613043
	1.0369	0.897849	0.842105	0.683544	0.770833	0.421053	0.689922	0.772487	0.56044	0.72973	1.67857	1.15625	0.753012	1.22485	1.32479	1.08671	0.964706	0.460674	1.33708	1.17143	0.993976	0.605381	1.13115	0.936416	0.717391
	0.634686	1.06452	0.827068	0.632911	0.8125	0.684211	0.775194	0.52381	0.527473	0.843243	1.72619	0.9875	0.698795	0.715976	1.13675	0.861272	0.917647	0.55618	1.05618	1.4	1.31928	0.910314	1.13115	1.15029	0.495652
	0.675277	0.586022	0.917293	0.56962	0.784722	0.587719	0.581395	0.57672	0.554945	0.924324	1.59524	0.7875	0.722892	0.414201	1.40171	1.46821	0.617647	0.730337	0.792135	1.26857	1.33133	0.641256	0.745902	1.47399	0.447826
	0.940959	0.467742	0.661654	0.892405	0.652778	0.421053	0.751938	0.333333	0.527473	0.908108	1.89286	0.64375	0.861446	1	1.17094	1.87861	0.670588	0.865169	0.488764	0.908571	1.27108	0.58296	0.811475	1.39306	0.495652
	0.863469	0.591398	0.616541	0.689873	0.770833	0.421053	0.372093	0.412698	0.510989	0.859459	1.45238	0.50625	0.518072	0.550296	0.837607	2.19075	0.605882	0.786517	0.713483	0.702857	1.07831	0.399103	0.622951	1.2659	0.513043
	0.619926	0.44086	0.609023	0.594937	0.694444	0.675439	0.596899	0.280423	0.434066	0.967568	1.69048	0.4125	0.686747	0.757396	1.08547	1.19653	0.582353	0.550562	0.646067	0.571429	0.855422	0.295964	0.52459	1.03468	0.43913
	0.538745	0.5	0.601504	0.417722	0.527778	0.482456	0.434109	0.507937	0.428571	0.816216	1.09524	0.3625	0.63253	0.514793	1.16239	1.26012	0.317647	0.365169	0.505618	0.582857	0.89759	0.179372	0.467213	1.38728	0.365217
Normalized	1	1	1	1	1	1	1	1	1	1	1	1	1	1	1	1	1	1	1	1	1	1	1	1	1
lifeact-tdtomato	0.967711	1.03056	1.06607	1.16511	1.06896	1.19019	1.03271	1.09041	0.96965	0.898584	0.949108	1.01067	1.04812	1.03337	0.966458	1.02621	1.10364	0.954351	0.944656	1.10574	0.995587	1.10976	0.820877	1.03867	1.08443
intensity	1.12079	1.08169	1.08785	1.05549	1.07215	1.09212	1.02544	1.04572	0.980151	0.914035	1.01564	1.08225	1.01702	0.962048	0.90898	0.994051	1.06349	0.929429	0.95442	0.977958	1.03086	1.07906	1.02061	1.13505	1.17064
	0.973495	0.976069	1.15149	1.03618	1.06195	1.28519	1.13383	1.11848	0.963031	1.09302	1.00636	0.979054	1.03389	0.955623	0.824003	1.04852	1.03994	1.03992	1.08064	0.909097	1.10086	1.23419	0.949407	1.00549	1.05768
	1.04013	1.02641	1.06657	1.10975	1.1539	1.00213	1.11186	1.09768	1.0844	1.00259	0.940633	1.03409	1.0658	1.08658	0.850056	1.00466	1.04344	0.898631	1.17522	0.856175	1.13189	1.19954	0.909722	1.02152	1.23704
	1.03671	0.858394	1.00087	1.21512	1.03702	1.24221	1.35581	1.19695	1.11182	0.980827	1.03488	1.21492	1.05127	1.07208	0.876075	0.984833	1.15461	0.803206	1.25985	0.811696	0.957777	1.40274	1.06069	1.04669	1.12074
	0.995527	1.06428	1.01748	0.928841	1.12435	1.00987	1.21191	1.3174	1.19172	1.00762	1.00414	1.24093	0.987095	0.944582	0.944882	0.989722	1.17621	0.917627	1.29457	0.946768	0.857041	1.32965	0.921899	1.0328	1.13505
	1.00826	1.13068	1.15069	1.07845	1.04449	1.01194	1.44596	1.16779	1.14964	1.03553	1.00522	1.17382	1.17282	0.947298	0.962041	0.982304	1.12535	1.01571	1.22764	1.11705	0.853025	1.47565	0.975054	1.08653	1.18261
	0.967524	1.11538	1.07563	1.11722	0.916876	1.05579	1.15922	1.30012	1.21112	1.05719	0.914014	1.03828	1.10696	0.828124	0.968307	1.14308	1.13594	1.05776	1.20144	1.20217	0.997986	1.39665	0.93082	1.08871	1.31404
	1.01761	1.13802	1.12241	1.3053	1.06986	1.12402	1.2051	1.16941	1.07837	1.0648	1.06784	1.10313	1.17991	0.900326	0.889943	0.948395	1.26707	1.16631	1.0442	1.245	1.08087	1.32466	0.904352	1.06308	1.26172

## Sheet: Fig 1f
WT	1.7545		tre1-/-	1.0595
	1.9095			1.801
	1.389			1.32
	2.1255			1.113
	1.0175			1.0445
	1.9195			1.314
	1.604			0.8045
	1.5815			1.922
	1.5995			2.102
	1.205			1.063
	1.5645			0.875
	1.707			0.7995
	2.1515			0.9075
	2.151			1.093
	2.6145			2.4755
	2.543			2.44
	3.359			2.566
	2.016			3.672
	1.992			1.729
	1.718			2.8355
	2.3325			3.9345
	1.546			2.67
	1.773			3.541
	1.9765			2.2255
	2.025			2.886
	1.587			2.232
	2.4835			2.807
	2.625			3.4705
	0.9965			2.4125
	1.707			3.3955
	2.1515			4.433
	2.151			3.1835
	2.6145			2.5435
	2.543			2.874
	3.359			3.077
	2.016			2.686
	1.992			2.5615
	1.718			2.36
	2.3325			2.224
	1.546			1.8865
	1.773			2.3985
	1.9765			1.4995
	2.025			1.7055
	1.587			3.362
	2.4835			2.7455
	2.625			2.063
	0.9965			2.0095
	1.686			1.5255
	2.173			1.5795
	2.625			2.157
	1.6985			2.142
	1.731
	1.2255

## Sheet: Fig 1g
WT	0.623824		tre1-/-	0.634733
	0.490443			0.274292
	0.488841			0.275758
	0.912021			0.305481
	0.341523			0.243657
	0.733264			0.484779
	0.788653			0.842138
	0.387923			0.417274
	0.843701			0.415319
	0.670539			0.50047
	0.776926			0.562286
	0.306971			0.478424
	0.625842			0.62314
	0.470944			0.562672
	0.29126			0.298324
	0.267794			0.581557
	0.327776			0.208106
	0.673115			0.18219
	0.427209			0.255639
	0.689756			0.444542
	0.828939			0.257339
	0.534929			0.399251
	0.739989			0.169444
	0.732861			0.438328
	0.756543			0.344768
	0.618778			0.201165
	0.661365			0.274314
	0.818667			0.285117
	0.847466			0.223627
	0.306971			0.0773082
	0.625842			0.177532
	0.470944			0.171666
	0.29126			0.539218
	0.267794			0.283577
	0.327776			0.152746
	0.673115			0.193969
	0.427209			0.45852
	0.689756			0.244492
	0.828939			0.211331
	0.534929			0.655977
	0.739989			0.164061
	0.732861			0.413138
	0.756543			0.305189
	0.618778			0.420583
	0.661365			0.529412
	0.818667			0.110519
	0.847466			0.226673
	0.384342			0.371354
	0.593649			0.154796
	0.701714			0.391284
	0.606123			0.402428
	0.377816
	0.427989

## Sheet: Fig 1h
WT	0	0	0	0	0	0	0	0	0	0	0	0	0	0	0	0	0	0	0	0	0	0	0	0	0	0	0	0	0	0	0	0	0	0	0	0	0	0	0	0	0	0	0	0	0	0	0	0	0
	3.39	5.21	-1.75	2.06	2.73	4.34	0.13	1.38	-1.39	-0.01	0.81	-1.97	-4	-1.84	0.52	-0.25	2.94	-1.47	6.46	-0.89	-3.23	0.78	1.86	2.22	-0.29	1.67	-3.23	-3.46	1.42	-1.97	-4	-1.84	0.52	-0.25	2.94	-1.47	6.46	-0.89	-3.23	0.78	1.86	2.22	-0.29	1.67	-3.23	-3.46	1.42	4.13	1.49
	5.84	4.99	-1.27	2.62	1.9	7.36	2.22	2.11	1.03	0.49	0.47	-0.24	-1.86	-1.29	-0.05	-0.65	4.48	-2.7	8.34	-2.18	-5.03	3.76	-1.07	2.62	0.51	0.77	-0.89	-2.72	1.51	-0.24	-1.86	-1.29	-0.05	-0.65	4.48	-2.7	8.34	-2.18	-5.03	3.76	-1.07	2.62	0.51	0.77	-0.89	-2.72	1.51	4.43	4.45
	8.11	5.39	-1.24	6.55	3.72	9.75	2.96	2.67	-2.51	1.05	0.65	4.5	0.6	-2.68	-2.58	-6.14	6.17	-5.42	4.98	-2.84	-10.03	2.41	-1.5	6.14	2.72	3.34	-0.87	-1.93	3.71	4.5	0.6	-2.68	-2.58	-6.14	6.17	-5.42	4.98	-2.84	-10.03	2.41	-1.5	6.14	2.72	3.34	-0.87	-1.93	3.71	3.75	6.32
	11.24	5.65	-5.19	10.44	3.21	12.62	6.87	2.28	-2.8	3.41	2.96	5.74	4.21	-2.4	1	-8.27	9.88	-9.52	7.57	-1.53	-13.55	1.62	0.2	7.14	4.4	3.07	0.13	0.38	8.19	5.74	4.21	-2.4	1	-8.27	9.88	-9.52	7.57	-1.53	-13.55	1.62	0.2	7.14	4.4	3.07	0.13	0.38	8.19	2.51	8.45
	11.05	7.06	-4.05	15.05	2.34	16.28	7.68	2.44	1.29	6.08	3.22	5.8	5.73	0.27	-2.46	-2.5	1.38	-9	10.92	-1.51	-16.33	3.62	0.08	11.03	8.86	3.56	0.11	13.29	9.36	5.8	5.73	0.27	-2.46	-2.5	1.38	-9	10.92	-1.51	-16.33	3.62	0.08	11.03	8.86	3.56	0.11	13.29	9.36	1.05	9.89
	13.34	9.59	-2	22.57	3.46	20.9	7.18	1.01	4.17	6	5.75	9.25	7.9	1.01	-1.95	-2.17	17.76	-11.73	14.73	-0.61	-8.88	6	4.08	9.47	9.83	6.16	1.79	18.61	11.16	9.25	7.9	1.01	-1.95	-2.17	17.76	-11.73	14.73	-0.61	-8.88	6	4.08	9.47	9.83	6.16	1.79	18.61	11.16	2.48	8.73
	11.18	13.89	-1.75	25.74	2.46	22.49	10.2	2.2	8.75	9.08	4.68	10.54	10.5	6.57	-3.96	-0.98	17.84	-14.32	18.06	2.23	-5.56	8.21	7.21	13.25	12.31	6.4	4.13	19.03	11.69	10.54	10.5	6.57	-3.96	-0.98	17.84	-14.32	18.06	2.23	-5.56	8.21	7.21	13.25	12.31	6.4	4.13	19.03	11.69	0.82	12.1
	10.96	13.77	2.11	34.16	4.46	26.15	12.06	5.94	10.7	10.98	8.01	9.68	16.4	7.88	-1.76	2.42	17.47	-10.45	18.17	3.65	-0.46	9.73	7.44	13.38	11.31	8.63	6.81	20.75	13.68	9.68	16.4	7.88	-1.76	2.42	17.47	-10.45	18.17	3.65	-0.46	9.73	7.44	13.38	11.31	8.63	6.81	20.75	13.68	-2.13	21.1
	11.12	13.59	1.44	37.63	6.74	24.87	15.8	9.21	12.89	13.15	8.32	7.87	16.76	10.71	6.51	11.88	13.15	-13.08	20.59	11.52	1.03	11.88	6.87	14.82	13.17	6.02	6.7	21.98	15.31	7.87	16.76	10.71	6.51	11.88	13.15	-13.08	20.59	11.52	1.03	11.88	6.87	14.82	13.17	6.02	6.7	21.98	15.31	3.22	24.71
	12.37	18.73	0.7	38.77	6.75	28.15	17.08	9.07	16.51	16.16	9.57	10.48	20.29	10.88	15.23	13.62	7.22	-10.7	17.02	14.84	1.35	10.46	9.2	16.83	10.66	6.24	5.99	22.7	15.03	10.48	20.29	10.88	15.23	13.62	7.22	-10.7	17.02	14.84	1.35	10.46	9.2	16.83	10.66	6.24	5.99	22.7	15.03	4.36	25.8
tre1-/-	0	0	0	0	0	0	0	0	0	0	0	0	0	0	0	0	0	0	0	0	0	0	0	0	0	0	0	0	0	0	0	0	0	0	0	0	0	0	0	0	0	0	0	0	0	0	0	0	0
	-0.76	-6.26	-0.82	3.04	-1.52	-3.79	-0.61	2.49	-2.56	-0.39	0.07	1.11	0.36	-0.32	-1.42	4.21	-1.56	-8.55	1.43	-2.53	0.09	-0.46	0.21	4.78	4.79	2.68	-5.31	-1.17	-0.63	-1.29	0.72	-4.72	0.85	0.41	-2.25	-0.37	4.89	3.83	-2.25	-0.6	0.72	-1.28	1.69	2.01	-0.29	2.84	-3.04	3.15	-1.81
	-3.15	-10.35	-1.89	3.38	-1.64	-4.5	-1.36	3.73	-4.12	-0.23	1.54	1.75	1.11	2.63	-1.5	8.2	-4.65	-3	-0.26	-3.11	-3.69	-2.6	-1.2	11.02	8.55	2.45	-5.28	0.75	-2.64	-7.45	10.11	-4.01	-2.16	4.85	-2.48	2.29	3.39	5.93	-1.66	-0.46	-2.51	-0.99	0.83	6.16	7.85	8.65	-1.97	4.57	-2.73
	-5.49	-12.57	-4.77	3.45	0.48	-1.92	-2.87	1.98	-4.49	2.2	2.68	1.35	2.18	4.16	1.14	11.22	-4.46	-6.55	-2.5	-2.78	-10.78	3.27	-1.89	9.96	8.71	0.64	-2.31	1.47	-2.05	-5.76	2.93	-5.76	-6.28	7.89	-0.19	4.28	8.14	10.7	-0.19	-1.34	0.95	-2.39	1.78	6.77	6.45	13.73	2.56	5.02	-0.56
	-5.17	-12.45	-7.59	2.71	1.41	-1.57	-4.99	3.9	-2.18	3.71	3.19	1.01	2.04	7.42	-0.04	9.09	-4.4	-8.3	3.41	-3.46	-13.72	1.58	-4.01	11.1	7.59	0.08	-4.6	2.36	-3.5	-1.27	0.98	-1.05	-1.17	8.95	0.7	5.35	11.36	16.26	0.7	2.19	2.23	-2.22	-1.54	6.7	6.75	18.11	5.45	6.85	5.97
	-2.2	-14.41	-8.33	0.85	2.74	-1.25	-7.37	6.12	-2.8	4.91	4.76	1.98	2.55	7.14	1.11	9.33	-4.9	1.42	2.19	-10.7	-11.98	7.05	-6.04	5.79	9.29	0.39	-5.9	4.32	-0.93	-3	2.71	-4	2.47	6.87	2.34	0.31	13.31	20.49	2.34	6.8	5.34	-0.28	1.04	5.74	4.25	15.97	6.7	6.32	-0.36
	-2.88	-14.32	-7.81	1.76	1.55	-1.47	-7.44	4.82	-4.42	6.18	4.44	1.27	3.65	7.96	6.47	10.08	-8.97	2.32	7.68	-1.56	-9.21	8.19	-12.61	4.76	7.06	3.35	-6.58	0.32	0.02	0.46	4.22	-3.19	2.99	4.49	6.82	6.47	13.01	15.2	6.82	7.35	3.66	0.14	1.31	2.97	2.21	12.86	5.95	6.79	-4.28
	-5.77	-12.14	-7.28	3.54	1.9	-1.5	-8.48	5.95	-7.63	6.74	5.28	1.2	3.58	8.3	12.72	14.98	-3.42	1.84	6.5	-3.04	-9.52	8.08	-11.33	4.48	3.79	5.17	-6.25	3.51	0.14	-1.34	8.65	-5.26	4.85	5.32	5.56	9.34	19.04	9.46	5.56	5.21	0.79	1.01	-2.93	5.83	-2.5	10.05	1.55	7.28	-2.97
	-5.85	-9.37	-5.49	-1.29	0.31	-0.96	-8.11	-4	-4.5	6.9	5.74	1.38	2.75	7.95	12.96	17.12	-2.12	0.78	7.79	-2.81	-7.53	5.99	-11.73	8.45	7.1	0.53	-8.31	2.2	-3	-6.74	10.24	-7.5	8.31	8.57	4.88	6.93	19.75	4.69	4.88	8.98	1.15	-1.33	-4.72	4.5	-5.43	8.08	4.27	6.99	-1.5
	-7.12	-7.95	-2.89	-1.79	-0.42	0.26	-9.06	-3.01	-6.23	8.13	8.86	4.13	1.4	6.75	14.89	23.84	0.32	-0.18	6.2	-0.88	-8.26	5.73	-8.97	8.75	13.19	6.47	-0.88	10.28	4.24	-6.37	9.29	-12.5	9.88	3.41	-5.44	4.19	18.62	1.95	-5.44	9.92	-0.34	-3.2	-7.58	9.08	-8.72	6.78	2.43	6.26	-0.67
	-8.49	-8.28	-1.26	1.16	0.15	2	-8.49	-1.54	-7.16	10.64	9.84	7.03	1.55	6.88	14.77	28.38	3.8	3.86	3.92	4.03	-9.35	5.96	-7.06	8.75	11.68	3.1	0.18	2.55	3.55	0.05	5.28	-10.93	9.47	11.54	4.44	2.24	22.17	1.82	4.44	11.01	-4.07	-2.23	-10.41	2.36	-13.69	-1.34	-0.07	3.03	0.03
[truncated: 4 more columns]

## Sheet: Fig 2c
WT	1.23007	1.74752	1.23801	1.31629	1.76836	1.53151	1.38071	2.44165	1.57139	1.51637	1.24418	1.83088	1.12866	1.59062	1.65382	1.42093			tre1-/-	1.75201	2.12555	1.26264	1.50566	1.23409	1.01345	0.98939	1.68051	1.03745	1.11313	1.04124	1.31234	1.36205	1.09966
	1.22396	1.50277	1.09034	1.30924	1.70068	1.56007	1.458	2.36715	1.41267	1.8057	1.24418	1.79088	1.13031	1.67989	1.68682	1.42879				1.6669	2.06613	1.26264	1.43508	1.14759	1.2246	1.0087	1.72582	1.14569	1.03663	1.05324	1.18575	1.36495	1.02372
Distance from centroid split into 100 bins	1.25636	1.44178	1.08714	1.37764	1.57882	1.54228	1.54635	2.59621	1.48669	1.76581	1.33244	1.94522	1.09618	1.84148	1.52405	1.50214			Distance from centroid split into 100 bins	1.61909	2.03149	1.33207	1.65836	1.08653	1.14043	0.996105	1.57582	1.17636	1.02603	1.0299	1.25322	1.2794	1.04268
	1.26704	1.47067	1.11801	1.37667	1.43426	1.57724	1.50763	2.35893	1.56339	1.66396	1.30785	1.77889	1.12838	1.6685	1.43066	1.49194				1.50589	1.88753	1.30875	1.54457	1.13353	1.12786	1.08611	1.33617	1.1589	1.0942	1.07218	1.19637	1.24285	1.02124
	1.32952	1.3738	1.07223	1.33786	1.33036	1.59614	1.43538	2.28054	1.56711	1.64924	1.26892	1.671	1.14854	1.62979	1.54932	1.52868				1.49547	1.86019	1.32121	1.60716	1.15465	1.16186	1.10475	1.29989	1.23254	1.08431	1.05914	1.17114	1.25599	1.04352
	1.59385	1.35411	1.04698	1.32962	1.26652	1.60913	1.38898	2.22247	1.55306	1.6367	1.26092	1.61784	1.17975	1.50407	1.49467	1.51255				1.4955	1.88348	1.2796	1.59455	1.1895	1.16785	1.08637	1.2778	1.27001	1.13058	1.08666	1.18395	1.24735	1.00428
	1.69258	1.32295	1.05074	1.27034	1.26682	1.65019	1.39255	2.05293	1.56993	1.54705	1.26856	1.54505	1.22633	1.4213	1.45838	1.48828				1.48081	1.7176	1.28063	1.45264	1.20425	1.18615	1.11677	1.25299	1.32531	1.13838	1.13622	1.16296	1.25221	1.01041
	1.7876	1.28038	1.05989	1.25702	1.24051	1.62555	1.34674	1.90417	1.58154	1.54655	1.24503	1.52673	1.23942	1.38129	1.49447	1.44752				1.43627	1.72894	1.27635	1.4197	1.24321	1.23523	1.12989	1.23953	1.32758	1.10887	1.16503	1.15537	1.26691	1.01267
	1.75747	1.24733	1.06827	1.21992	1.23937	1.62387	1.30852	1.86056	1.5888	1.49351	1.271	1.46346	1.2127	1.36176	1.45043	1.38588				1.44512	1.67656	1.26473	1.36336	1.19706	1.2558	1.12512	1.23096	1.35479	1.12671	1.21254	1.16646	1.22561	1.01068
	1.81559	1.2307	1.07162	1.21567	1.22896	1.63642	1.27237	1.75264	1.57399	1.44341	1.27004	1.43409	1.22277	1.3414	1.41731	1.32776				1.43922	1.6431	1.26287	1.338	1.2321	1.27627	1.1198	1.20506	1.40021	1.13379	1.23094	1.1602	1.2204	1.01708
	1.77509	1.23756	1.09236	1.21	1.18892	1.59737	1.23231	1.58612	1.55616	1.34756	1.27642	1.38278	1.21966	1.35299	1.40235	1.29092				1.4028	1.61208	1.25174	1.34591	1.19646	1.30587	1.10691	1.20914	1.37081	1.14218	1.27876	1.15903	1.21199	1.01794
	1.76769	1.25748	1.09625	1.20571	1.16682	1.51429	1.21468	1.58191	1.53747	1.32192	1.28274	1.35032	1.219	1.33933	1.36871	1.23786				1.40016	1.58578	1.24533	1.32689	1.20612	1.30372	1.09971	1.18722	1.37532	1.14175	1.27338	1.13649	1.21448	1.00766
	1.72913	1.23563	1.12928	1.22078	1.13963	1.46224	1.17503	1.51616	1.47917	1.29207	1.27364	1.3224	1.2124	1.3416	1.33877	1.22729				1.3719	1.52541	1.22488	1.33658	1.19691	1.3133	1.09508	1.18939	1.32994	1.14127	1.29154	1.14175	1.1904	1.01611
	1.62958	1.21701	1.1544	1.2127	1.11008	1.45737	1.16538	1.43296	1.46372	1.28138	1.27978	1.29823	1.19511	1.35522	1.34961	1.21112				1.35802	1.48447	1.22551	1.33076	1.20363	1.2961	1.08568	1.17801	1.2961	1.14153	1.27657	1.14839	1.17855	1.01903
	1.63431	1.18578	1.21053	1.21274	1.09649	1.37983	1.13976	1.39389	1.41782	1.25847	1.26882	1.28921	1.19013	1.35855	1.31189	1.20851				1.3457	1.45794	1.20336	1.34392	1.21622	1.30375	1.08908	1.18793	1.262	1.14415	1.25259	1.15707	1.18558	1.01872
	1.59077	1.18899	1.24718	1.19154	1.08909	1.3468	1.11882	1.37731	1.41278	1.24885	1.25547	1.272	1.18646	1.34224	1.28476	1.19157				1.33923	1.39902	1.19628	1.3447	1.20496	1.31133	1.09892	1.17563	1.22793	1.14784	1.23506	1.15373	1.174	1.02526
	1.5882	1.16915	1.24781	1.16262	1.07267	1.3001	1.10878	1.34658	1.39833	1.22565	1.23732	1.26143	1.19279	1.33772	1.25917	1.1844				1.32965	1.36814	1.2026	1.33725	1.20209	1.31272	1.0984	1.18284	1.21894	1.14127	1.20961	1.1583	1.15103	1.02426
	1.59292	1.15533	1.22205	1.14641	1.06073	1.25287	1.08818	1.3371	1.38061	1.20896	1.22814	1.26929	1.18633	1.32748	1.26025	1.19121				1.31514	1.33232	1.20812	1.3435	1.20022	1.30154	1.09649	1.18465	1.22942	1.14246	1.18869	1.14852	1.15175	1.02596
	1.5726	1.14511	1.18208	1.13096	1.04838	1.23547	1.08099	1.33973	1.35448	1.20695	1.22333	1.2645	1.16415	1.34359	1.25919	1.18673				1.30785	1.28952	1.19311	1.3397	1.19347	1.28145	1.09937	1.18939	1.23691	1.14236	1.17432	1.15241	1.1511	1.04216
	1.58283	1.13452	1.15226	1.11515	1.03961	1.21921	1.07842	1.29141	1.3237	1.18863	1.21589	1.24363	1.15295	1.34322	1.2608	1.19415				1.28312	1.25783	1.19469	1.33332	1.18227	1.27794	1.10162	1.2085	1.25731	1.14563	1.15342	1.15358	1.13655	1.05143
	1.60006	1.10695	1.13102	1.11221	1.03378	1.18006	1.07458	1.27169	1.28995	1.21085	1.2112	1.23788	1.14096	1.35529	1.26855	1.19529				1.27647	1.24542	1.19143	1.33002	1.17791	1.25807	1.10228	1.21285	1.26938	1.15603	1.13244	1.16474	1.11898	1.06357
	1.61616	1.09979	1.12623	1.12038	1.03242	1.15962	1.07249	1.24822	1.28426	1.20156	1.21925	1.22003	1.12427	1.36045	1.26824	1.18239				1.27836	1.22923	1.19383	1.3208	1.1711	1.25652	1.10746	1.22097	1.26394	1.15709	1.12245	1.16347	1.10472	1.07525
	1.61204	1.09585	1.10865	1.1271	1.03484	1.14088	1.05759	1.23118	1.25754	1.22073	1.21489	1.21173	1.11923	1.37527	1.24493	1.17541				1.26324	1.21361	1.20218	1.32955	1.17025	1.25242	1.0989	1.21317	1.25501	1.16112	1.1156	1.14943	1.10011	1.0731
	1.60716	1.0918	1.11194	1.12783	1.02768	1.12119	1.05892	1.195	1.2333	1.2301	1.22459	1.21553	1.11452	1.38651	1.25496	1.17234				1.26326	1.20758	1.19591	1.31959	1.16136	1.25736	1.09113	1.20541	1.24445	1.16474	1.11362	1.14761	1.10226	1.07837
	1.61482	1.09525	1.10179	1.12032	1.0353	1.1074	1.06159	1.1886	1.22768	1.22754	1.22241	1.22109	1.10513	1.38873	1.2496	1.18323				1.25088	1.20047	1.19464	1.30239	1.15803	1.24085	1.08808	1.19969	1.24097	1.16315	1.11241	1.14211	1.1029	1.07012
	1.59462	1.09622	1.10277	1.11615	1.02784	1.09473	1.05569	1.17599	1.21386	1.23515	1.23389	1.22228	1.09404	1.36267	1.24559	1.17478				1.25281	1.1975	1.17754	1.30303	1.15295	1.24297	1.08103	1.20524	1.23245	1.15912	1.11295	1.13924	1.10132	1.06936
	1.59449	1.08408	1.10188	1.10131	1.01422	1.08647	1.05764	1.17108	1.20152	1.24184	1.23195	1.22953	1.10192	1.34696	1.2445	1.17204				1.24922	1.19593	1.17886	1.2823	1.15031	1.23776	1.08278	1.20424	1.23677	1.15338	1.11596	1.14777	1.10859	1.06897
	1.59874	1.08888	1.10347	1.08384	1.01539	1.07059	1.05085	1.15714	1.19662	1.23614	1.2344	1.22396	1.10282	1.32302	1.23873	1.16452				1.25523	1.1881	1.17881	1.27854	1.13752	1.22878	1.08016	1.20005	1.23825	1.14385	1.12328	1.13845	1.10692	1.07142
	1.59576	1.08523	1.09977	1.06203	1.02507	1.06252	1.04621	1.14337	1.19016	1.23193	1.23768	1.22086	1.11732	1.29581	1.24024	1.15308				1.25977	1.18138	1.17728	1.26488	1.13215	1.22667	1.07476	1.19595	1.23645	1.14023	1.12182	1.12995	1.11482	1.06963
	1.5401	1.08392	1.09048	1.05126	1.03229	1.04378	1.05366	1.13437	1.18341	1.23195	1.23466	1.21177	1.1201	1.26518	1.23448	1.14489				1.25281	1.16613	1.1744	1.25636	1.13288	1.2147	1.07143	1.18933	1.23625	1.13638	1.12652	1.13794	1.11938	1.06516
	1.50803	1.07617	1.08289	1.03884	1.03574	1.03816	1.0498	1.1211	1.16575	1.2258	1.24063	1.20237	1.12682	1.24459	1.23939	1.13985				1.24296	1.16196	1.17104	1.25585	1.12666	1.20997	1.07042	1.17617	1.22543	1.13484	1.1319	1.136	1.12764	1.06731
	1.44936	1.085	1.08019	1.036	1.04192	1.02729	1.04675	1.10914	1.16456	1.21754	1.23393	1.20316	1.11652	1.24087	1.23011	1.13499				1.24819	1.16087	1.16712	1.26396	1.11996	1.20499	1.07236	1.16082	1.20972	1.13245	1.13663	1.13749	1.12461	1.06058
	1.39377	1.08427	1.08635	1.0388	1.03456	1.01575	1.04583	1.10374	1.15792	1.20996	1.22323	1.18427	1.11826	1.22623	1.21947	1.13154				1.23908	1.15065	1.16622	1.27255	1.11493	1.19035	1.06763	1.14934	1.20399	1.13262	1.13495	1.14221	1.11769	1.06255
	1.34639	1.08791	1.07698	1.0411	1.03363	1.01265	1.04224	1.09322	1.15152	1.20528	1.20253	1.18994	1.12011	1.212	1.20706	1.12098				1.23392	1.14694	1.16511	1.27926	1.12416	1.18297	1.06046	1.13919	1.20208	1.13353	1.13485	1.14268	1.11553	1.05787
	1.30717	1.08453	1.07712	1.03717	1.03125	1.0046	1.04159	1.08154	1.13614	1.20061	1.18002	1.19074	1.10993	1.21371	1.19243	1.11246				1.23293	1.13915	1.16238	1.2691	1.11743	1.17445	1.05984	1.13012	1.19382	1.13593	1.13334	1.13631	1.11587	1.05113
	1.28671	1.08421	1.07466	1.03327	1.02077	1.00349	1.03878	1.07964	1.13461	1.19791	1.17663	1.19155	1.08834	1.20699	1.17521	1.09545				1.2218	1.13538	1.1694	1.26379	1.11429	1.16745	1.05958	1.12892	1.18332	1.14653	1.12619	1.13485	1.11723	1.05112
	1.27812	1.07738	1.07235	1.03162	1.01543	0.999724	1.04129	1.07746	1.13283	1.18644	1.17891	1.18805	1.07354	1.19554	1.15719	1.09313				1.2158	1.13344	1.15877	1.25505	1.10752	1.16079	1.06261	1.12572	1.17538	1.14024	1.1191	1.13283	1.11889	1.04932
	1.2578	1.07226	1.07031	1.02729	1.01103	0.997239	1.03801	1.07776	1.12848	1.1849	1.17257	1.17881	1.05884	1.18709	1.13522	1.08178				1.20328	1.13134	1.14735	1.25314	1.10404	1.15663	1.06544	1.12111	1.16986	1.13825	1.11482	1.1261	1.11696	1.05566
	1.234	1.06191	1.06554	1.02279	1.00706	0.997095	1.04007	1.07519	1.12692	1.18015	1.17292	1.16468	1.06022	1.18432	1.12833	1.06665				1.19217	1.13244	1.12851	1.24385	1.11114	1.15168	1.05885	1.11605	1.17337	1.13577	1.11521	1.12611	1.11469	1.05947
	1.22387	1.06037	1.04755	1.02041	1.00916	0.991272	1.03332	1.06961	1.11935	1.1815	1.16036	1.1645	1.05733	1.17636	1.11342	1.06211				1.18109	1.12153	1.1279	1.23935	1.11976	1.13106	1.05299	1.10958	1.16901	1.13137	1.11347	1.11599	1.119	1.06462
	1.20189	1.06095	1.04141	1.01917	1.00225	0.987131	1.03925	1.06698	1.1104	1.17486	1.15887	1.15287	1.05151	1.1691	1.09905	1.05361				1.16684	1.12009	1.11936	1.22591	1.12151	1.12138	1.04175	1.10131	1.16136	1.13074	1.11739	1.10785	1.11654	1.07677
	1.1796	1.05545	1.03722	1.01883	1.00089	0.989399	1.04589	1.06422	1.11286	1.16452	1.14169	1.14365	1.04661	1.16654	1.09106	1.04996				1.14781	1.11618	1.11963	1.21669	1.12436	1.10676	1.02939	1.10287	1.16041	1.12662	1.11675	1.09935	1.1121	1.08111
	1.16517	1.05246	1.03514	1.02266	1.00083	0.980543	1.04363	1.05731	1.10954	1.16153	1.12927	1.14779	1.04388	1.15366	1.08265	1.04252				1.14379	1.11186	1.11333	1.21058	1.11953	1.09984	1.02221	1.09736	1.14836	1.12795	1.11218	1.09711	1.10447	1.08662
	1.14659	1.04701	1.03199	1.0212	1.00291	0.973159	1.04357	1.04868	1.10254	1.16513	1.12182	1.13252	1.04254	1.14873	1.08009	1.04409				1.12989	1.1098	1.10691	1.19456	1.1258	1.09777	1.02111	1.09547	1.14078	1.12997	1.11188	1.09248	1.10606	1.0933
	1.13228	1.04522	1.03175	1.0205	1.00779	0.974095	1.02831	1.04627	1.10425	1.15184	1.11403	1.1257	1.03619	1.13461	1.07202	1.04322				1.12702	1.10422	1.09604	1.18136	1.13925	1.0801	1.01761	1.09907	1.13583	1.13564	1.1093	1.09197	1.10379	1.08707
	1.11955	1.04128	1.02689	1.02055	1.00071	0.972629	1.01497	1.04397	1.09638	1.13461	1.11455	1.1196	1.04663	1.12636	1.07217	1.04492				1.11312	1.09979	1.0922	1.17259	1.13408	1.07789	1.00712	1.09068	1.12757	1.13417	1.09949	1.08824	1.10195	1.09409
	1.10993	1.0381	1.01916	1.02121	0.997459	0.973603	1.01424	1.03847	1.09829	1.13014	1.11142	1.12848	1.05337	1.12502	1.0654	1.04691				1.10034	1.10293	1.09731	1.15589	1.13762	1.06658	1.0109	1.08622	1.11933	1.13381	1.08734	1.08325	1.09626	1.09328
	1.10702	1.04013	1.01176	1.02382	0.990997	0.968735	1.00303	1.03859	1.09596	1.12199	1.10651	1.13132	1.0505	1.11884	1.05525	1.04242				1.09377	1.09857	1.09782	1.15171	1.13857	1.05582	1.00419	1.08395	1.11062	1.13118	1.07309	1.081	1.09445	1.08499
	1.08961	1.04189	1.01494	1.0245	0.994724	0.971214	1.00011	1.03091	1.09746	1.12077	1.1074	1.13454	1.04903	1.11128	1.0563	1.04482				1.08829	1.08864	1.10612	1.14741	1.13914	1.04386	1.0091	1.0804	1.1103	1.13343	1.06567	1.07855	1.09251	1.08721
	1.08078	1.04137	1.01263	1.02442	0.998509	0.970203	0.99444	1.03011	1.10192	1.10555	1.10505	1.12997	1.05142	1.10824	1.05104	1.0415				1.08728	1.09458	1.10546	1.14385	1.13692	1.03017	1.0137	1.07761	1.10472	1.13349	1.06152	1.07234	1.08574	1.08252
	1.08737	1.0357	1.016	1.01703	0.993701	0.969018	0.994758	1.02692	1.09306	1.09586	1.10778	1.13925	1.04604	1.10466	1.04835	1.04265				1.08388	1.08794	1.11463	1.13967	1.1221	1.02637	1.01512	1.07787	1.09286	1.13758	1.05262	1.07218	1.08699	1.08175
	1.07925	1.038	1.02241	1.01278	0.991496	0.970395	0.991095	1.02544	1.0879	1.09017	1.10362	1.1446	1.03662	1.10255	1.05056	1.04025				1.08257	1.07976	1.10192	1.12923	1.10765	1.02146	1.01592	1.07994	1.08573	1.13115	1.05208	1.07431	1.08368	1.08138
	1.08076	1.03984	1.02627	1.01555	0.984947	0.963559	0.99131	1.02154	1.08699	1.08447	1.09584	1.14681	1.03243	1.10651	1.0383	1.03629				1.08029	1.0739	1.10122	1.12217	1.09809	1.01045	1.01442	1.07504	1.08344	1.13442	1.05495	1.06809	1.07505	1.08088
	1.08441	1.04815	1.02849	1.00937	0.975007	0.958666	0.98618	1.01605	1.08604	1.08017	1.09258	1.14225	1.0352	1.09706	1.03083	1.03841				1.07781	1.06754	1.10282	1.11682	1.09727	1.00295	1.01084	1.07126	1.08371	1.12997	1.05192	1.06873	1.07608	1.0788
	1.08239	1.03683	1.02409	1.01364	0.975973	0.960717	0.985368	1.0139	1.08894	1.06859	1.089	1.13459	1.03817	1.09566	1.0218	1.04086				1.07386	1.05372	1.10716	1.1182	1.08368	0.998055	1.00783	1.06556	1.07398	1.12427	1.04928	1.07479	1.06602	1.07519
	1.0812	1.04436	1.0202	1.01902	0.973484	0.953019	0.985068	1.01289	1.0846	1.06986	1.08894	1.14348	1.03699	1.09615	1.02613	1.0452				1.06505	1.04252	1.10745	1.12212	1.07447	0.993324	1.00447	1.06297	1.07147	1.11459	1.04146	1.06909	1.05889	1.0788
	1.08379	1.03769	1.01671	1.01442	0.975473	0.950414	0.986466	1.01092	1.08661	1.06003	1.08379	1.1365	1.03387	1.09515	1.02901	1.04876				1.05942	1.0393	1.09666	1.12194	1.07081	0.988507	1.00616	1.05616	1.07063	1.12046	1.02978	1.06408	1.05746	1.07886
	1.07318	1.04624	1.01771	1.00944	0.978873	0.953713	0.986182	1.00825	1.08603	1.05239	1.08179	1.13299	1.03479	1.08523	1.03149	1.04538				1.05058	1.03326	1.09491	1.13143	1.06304	0.983171	1.01223	1.05031	1.06273	1.11569	1.02793	1.06265	1.07109	1.08124
	1.07196	1.04391	1.01711	1.02071	0.982019	0.95007	0.981524	1.00515	1.08451	1.04719	1.07888	1.13347	1.03336	1.09028	1.03293	1.04411				1.04796	1.02539	1.09684	1.12068	1.05597	0.976862	1.00528	1.05287	1.06318	1.11473	1.0199	1.06097	1.06343	1.07931
	1.07282	1.04447	1.01505	1.02089	0.981254	0.944617	0.97728	1.00345	1.08162	1.04491	1.078	1.12244	1.03293	1.09156	1.03965	1.0411				1.04619	1.01913	1.0955	1.12204	1.04847	0.970771	1.00052	1.05418	1.05677	1.11367	1.01828	1.05784	1.07524	1.07314
	1.07711	1.04311	1.01921	1.02776	0.980671	0.945217	0.971286	0.997915	1.07405	1.0406	1.08314	1.11222	1.0383	1.08553	1.03662	1.03914				1.04562	1.01235	1.09885	1.12094	1.0544	0.966347	0.994422	1.05854	1.04937	1.11153	1.01073	1.05722	1.08662	1.07334
	1.06968	1.04794	1.02202	1.03892	0.986608	0.939875	0.976953	0.997994	1.08503	1.03437	1.07582	1.1105	1.03874	1.08414	1.03342	1.03094				1.04898	1.0014	1.10215	1.10711	1.05001	0.960601	0.995591	1.05409	1.04389	1.11925	1.00483	1.04873	1.07923	1.0662
	1.07333	1.05309	1.02387	1.0446	0.990979	0.938053	0.966636	0.994183	1.08451	1.03403	1.07999	1.11201	1.04062	1.07858	1.02756	1.04033				1.04245	0.994155	1.10076	1.0909	1.05236	0.956524	0.99066	1.05419	1.04117	1.11733	0.995757	1.05376	1.07092	1.06398
	1.08014	1.05458	1.02059	1.06406	0.995163	0.934105	0.966913	0.985962	1.08383	1.03081	1.0821	1.11548	1.04862	1.0685	1.02219	1.04432				1.05223	0.989253	1.09107	1.07166	1.05632	0.951667	0.99293	1.06079	1.03245	1.12135	0.983946	1.05597	1.06886	1.05194
	1.08743	1.05462	1.02316	1.07519	0.988725	0.935874	0.961197	0.98739	1.08848	1.02412	1.0888	1.10735	1.04719	1.06264	1.02038	1.04277				1.04524	0.989325	1.09246	1.06102	1.05908	0.954843	0.992396	1.06183	1.03078	1.11802	0.978473	1.05407	1.03613	1.05397
	1.08997	1.05281	1.00859	1.10788	0.987436	0.933721	0.959516	0.985675	1.0915	1.01803	1.08635	1.10325	1.04455	1.05665	1.01551	1.03282				1.04742	0.984681	1.09063	1.05359	1.07138	0.956184	0.989811	1.05684	1.03117	1.11958	0.972024	1.05314	1.00459	1.05558
	1.0911	1.04079	1.00913	1.11529	0.992661	0.935079	0.956529	0.981278	1.08675	1.01893	1.08787	1.10425	1.0497	1.04997	1.00969	1.04548				1.05163	0.987656	1.08507	1.04977	1.07736	0.949709	0.985613	1.05185	1.02151	1.11612	0.963404	1.05543	1.0107	1.05213
	1.09173	1.04224	1.0162	1.10334	0.999438	0.927772	0.95663	0.977201	1.08607	1.01568	1.10027	1.10395	1.04865	1.03682	1.00662	1.04922				1.0525	0.985155	1.07065	1.04843	1.08049	0.947831	0.983469	1.0505	1.02628	1.11594	0.961878	1.0456	1.01079	1.05577
	1.0967	1.03585	1.01665	1.11108	1.00398	0.92594	0.968865	0.976481	1.08719	1.00953	1.10367	1.10817	1.05	1.0269	1.00114	1.04609				1.0618	0.985382	1.06071	1.0489	1.08161	0.944646	0.976501	1.05251	1.01897	1.11723	0.958905	1.0531	0.999655	1.05263
	1.09389	1.03695	1.01323	1.13019	1.00472	0.917807	0.965613	0.967978	1.08325	1.01128	1.09931	1.11288	1.04749	1.03256	0.99996	1.0456				1.06487	0.987591	1.05202	1.03972	1.06803	0.949583	0.977443	1.0473	1.01782	1.1084	0.959816	1.05901	0.990993	1.05274
	1.09393	1.03084	1.01934	1.11114	1.00366	0.922841	0.967903	0.969847	1.08734	0.996612	1.09927	1.10318	1.04904	1.03287	0.990115	1.04745				1.07093	0.987346	1.05386	1.05351	1.06865	0.944656	0.969017	1.04232	1.01121	1.10801	0.957658	1.06017	0.989475	1.05198
	1.09964	1.03053	1.0315	1.11507	1.0061	0.917048	0.974192	0.973296	1.088	1.00242	1.0993	1.11118	1.03899	1.03723	0.988624	1.05274				1.08491	0.987332	1.05622	1.06649	1.06179	0.940789	0.970646	1.03339	1.00209	1.10049	0.958711	1.04107	0.996584	1.04366
	1.09974	1.02761	1.0402	1.11043	1.02202	0.909808	0.971758	0.972164	1.08882	0.997112	1.09416	1.1076	1.04273	1.04229	0.985817	1.05161				1.10597	0.983847	1.05542	1.06133	1.05597	0.940856	0.970261	1.03159	1.00132	1.08887	0.955896	1.03729	1.0054	1.03441
	1.10388	1.02857	1.03533	1.08821	1.03748	0.907923	0.969733	0.965469	1.0803	0.995034	1.1002	1.11032	1.03796	1.05077	0.97682	1.04621				1.11392	0.979545	1.0507	1.05149	1.03939	0.947029	0.969824	1.03441	0.992293	1.08186	0.953543	1.0277	1.01418	1.02428
	1.09834	1.02722	1.0291	1.10889	1.04739	0.904339	0.971246	0.961706	1.08734	0.995614	1.09511	1.11966	1.03435	1.09148	0.974665	1.03951				1.11183	0.98641	1.04572	1.03364	1.03423	0.947041	0.969088	1.02522	0.994827	1.06608	0.95775	1.02333	0.982021	1.01898
	1.07632	1.02504	1.03844	1.10126	1.0371	0.898743	0.976815	0.962083	1.09317	0.990364	1.09719	1.11588	1.02719	1.08481	0.96922	1.06129				1.12446	0.995988	1.05121	1.02402	1.0323	0.942886	0.967279	1.0136	0.997293	1.05693	0.95283	1.01948	0.969317	1.0196
	1.10667	1.01631	1.04771	1.11025	1.05867	0.89915	0.970559	0.956134	1.09442	0.989295	1.09364	1.11417	1.02918	1.08071	0.97802	1.05172				1.10921	0.996022	1.04911	1.024	1.02715	0.947343	0.971691	1.02383	0.992678	1.02823	0.953263	1.02079	0.924847	1.02958
	1.12168	1.01163	1.03102	1.12413	1.06413	0.901795	0.97183	0.957525	1.10162	0.986903	1.09639	1.10505	1.03006	1.09908	0.983505	1.04288				1.10352	0.994028	1.04404	1.0308	1.02056	0.943077	0.969526	1.02269	0.988238	1.01041	0.938777	1.01176	0.918356	1.03576
	1.1137	1.02171	1.01911	1.12768	1.05938	0.895214	0.967971	0.95153	1.11213	0.980537	1.09067	1.11924	1.01881	1.11186	0.986204	1.04617				1.09572	0.992205	1.03916	1.02841	1.01579	0.94204	0.963902	1.01154	0.992037	1.00466	0.943605	1.01107	0.918405	1.04537
	1.11838	1.01387	1.01519	1.19014	1.05524	0.885007	0.968117	0.957748	1.1016	0.96887	1.0741	1.1029	1.01652	1.13473	0.99995	1.04718				1.04904	0.993506	1.03988	1.0325	1.01921	0.937962	0.958022	1.00718	0.990545	1.00151	0.933585	1.01762	0.932634	1.05216
	1.12036	1.01032	0.991157	1.21243	1.06689	0.892797	0.955723	0.957644	1.10378	0.978872	1.07573	1.10664	1.01109	1.12314	0.990461	1.04844				1.04619	0.996234	1.04509	1.02141	1.00964	0.926983	0.963174	1.0161	0.983496	1.00563	0.934587	1.03135	0.967038	1.05854
	1.11335	1.00514	0.993313	1.22236	1.07337	0.878919	0.945548	0.948456	1.09627	0.988793	1.06906	1.11262	1.02617	1.11957	0.997031	1.05374				1.0335	0.988757	1.03951	1.03696	1.02512	0.925587	0.959853	1.00308	0.989841	0.991665	0.936035	1.03423	0.99196	1.03918
	1.11735	1.00106	0.989425	1.22789	1.07061	0.874048	0.94571	0.964903	1.09708	0.974382	1.08114	1.12933	1.01847	1.1062	1.01049	1.04778				1.03748	0.982638	1.0493	1.02943	1.02152	0.929093	0.955277	1.00605	0.998823	0.992895	0.931228	1.04656	1.02553	1.03973
	1.08633	1.00778	0.997907	1.24375	1.08212	0.876103	0.945224	0.971422	1.0917	0.975268	1.08542	1.13753	1.01864	1.08734	1.0125	1.04803				1.04354	0.954987	1.05606	1.03391	1.03391	0.915973	0.947601	1.00852	1.01211	0.982489	0.928344	1.01977	0.997796	1.04176
	1.05876	1.0124	0.989485	1.28174	1.0549	0.864504	0.943002	0.99952	1.09163	0.966068	1.08073	1.14544	1.01343	1.08438	1.03134	1.02831				1.08706	0.950843	1.07571	1.02694	1.033	0.907149	0.938258	1.01091	0.992564	0.982286	0.938772	0.989913	1.00989	1.04557
	1.05702	0.997108	1.00063	1.23144	1.05403	0.867011	0.955633	1.0031	1.08687	0.973468	1.09668	1.14265	1.02246	1.07925	1.00724	1.03836				1.0471	0.929801	1.06866	1.02981	1.04175	0.916113	0.943946	0.997535	0.973818	0.998708	0.936539	0.956718	1.0165	1.02666
	1.0388	0.988691	0.976518	1.22053	1.04458	0.857268	0.963201	0.989404	1.07172	0.971258	1.08948	1.13523	1.00616	1.08286	1.03183	1.03855				1.07658	0.930862	1.05157	1.02729	1.02387	0.898121	0.948039	0.986885	0.957715	1.00178	0.932395	0.940094	1.00962	1.04364
	1.01912	0.988906	1.00907	1.21676	1.04125	0.854266	0.933563	0.953342	1.07783	0.970398	1.0975	1.14468	1.00648	1.0703	1.02042	1.04779				1.07505	0.942031	1.03627	1.02725	1.02718	0.900177	0.944056	1.00057	0.970948	1.02139	0.939867	0.91919	1.00371	1.03652
	1.06766	0.997674	1.00497	1.17129	1.06319	0.847016	0.941715	0.961063	1.07655	0.967292	1.08662	1.16926	1.02181	1.0938	1.03465	1.06386				1.05245	0.933167	1.03095	1.02612	1.01792	0.886105	0.944811	1.00822	0.941599	1.03821	0.944782	0.903411	1.01013	1.02097
	1.06118	1.01809	0.987519	1.16592	1.05171	0.862621	0.940818	0.952102	1.07461	0.953223	1.07574	1.17849	1.01229	1.06918	1.04403	1.06218				1.04207	0.950736	1.01507	1.02934	1.01359	0.893249	0.945126	1.04148	0.959883	1.04822	0.960627	0.892552	0.99911	1.02917
	1.01333	1.04852	1.01351	1.15839	1.05529	0.865629	0.940172	0.977121	1.06507	0.953348	1.07479	1.18324	1.03429	1.04633	1.04585	1.07439				1.01999	0.948735	1.00251	1.00937	1.0152	0.87934	0.955143	1.06518	0.956603	1.05047	0.97149	0.875679	1.0012	1.02721
	1.04564	1.05651	0.994362	1.18105	1.03801	0.869191	0.935964	0.987438	1.07168	0.967105	1.07338	1.19068	1.03763	1.05848	1.04629	1.07045				1.02852	0.975128	0.980408	1.03221	1.00284	0.873216	0.945564	1.08139	0.970071	1.0177	0.97434	0.839727	0.986248	1.05856
	1.03992	1.05054	0.999224	1.19303	1.07381	0.854061	0.952889	0.980941	1.04437	0.959267	1.10665	1.2005	1.02429	1.03317	1.04961	1.0786				1.04171	0.998606	0.976829	1.0288	1.01011	0.88154	0.962962	1.05445	0.957029	1.00662	1.0056	0.841079	0.971431	1.03157
	1.03827	1.02759	1.00823	1.21346	1.07306	0.848701	0.95465	0.956352	1.06541	0.971277	1.03984	1.21206	1.01328	1.00352	1.05469	1.09277				1.06151	1.0265	0.971629	1.01896	0.956093	0.865418	0.992266	0.99507	0.940518	1.01743	1.03373	0.813908	0.966565	1.03572
	1.04453	1.02918	0.996124	1.22159	1.06752	0.869422	0.958028	0.93325	1.03913	0.944035	1.01259	1.23566	1.00233	1.01242	1.05844	1.08217				1.05735	0.977946	0.968485	1.0303	0.97588	0.860694	0.994009	0.970317	0.987142	1.02266	1.05808	0.79604	0.967656	1.03978
	1.00247	1.0937	0.968148	1.17862	1.10436	0.84903	0.981481	0.931112	1.04116	0.94901	0.995819	1.20999	1.00852	1.00308	1.06058	1.04623				1.09206	1.01212	0.972332	1.02051	0.971632	0.805783	1.01238	0.956659	0.95586	1.04487	1.02816	0.808509	0.989552	1.03194
	0.979344	1.09784	0.991732	1.21571	1.15383	0.841854	0.974909	0.926273	1.0475	0.967013	0.999409	1.23003	0.997841	1.00695	1.05033	1.02774				1.05961	0.987488	0.980271	0.999373	1.00129	0.836751	0.989479	0.929692	0.978434	1.08242	1.00075	0.818515	1.00208	1.04868
	1.06511	1.04356	0.991299	1.22936	1.10095	0.896977	0.971696	0.936465	1.06671	0.94191	0.979123	1.23649	0.96488	1.01428	1.08293	1.01215				1.07617	0.978268	0.956391	1.01266	1.02108	0.837609	1.00495	0.87569	0.956016	1.02611	1.03101	0.796704	0.91852	1.00265
	0.961564	1.03326	1.00145	1.2281	1.11375	0.891437	0.98529	0.932277	1.05279	0.978214	0.934377	1.1809	0.976751	0.97997	1.09358	1.01795				1.00268	0.925674	0.918091	0.964082	1.01363	0.789174	0.976327	0.92484	1.05515	1.17349	1.03079	0.752865	0.975572	1.0137
	0.973801	1.13087	1.0248	1.19634	1.17985	0.922598	0.967649	0.903979	1.04345	0.889892	1.1419	1.16943	1.01257	1.0011	1.06976	1.03688				1.01953	0.982276	1.03916	0.97684	1.0939	0.843079	0.977579	0.889024	0.948827	1.13458	1.01307	0.879064	1.01604	0.998319

## Sheet: Fig 2e
Anillin RBD	1	0.861078	0.977408	1	1	1	1		Dia RBD	0.961476	0.966128	1	0.982893	0.992193	0.89661	1
	0.966028	0.939082	1	0.962947	0.937189	0.875896	0.918284			0.988688	0.938723	0.939338	1	1	0.871804	0.879394
Distance from centroid split into 50 bins	0.927573	1	0.995964	0.964122	0.888182	0.815415	0.982584		Distance from centroid split into 50 bins	0.94917	0.954722	0.946619	0.988949	0.965371	0.907904	0.876706
	0.908316	0.972868	0.999566	0.976187	0.788707	0.837419	0.905856			0.94776	0.963804	0.943235	0.981162	0.930503	0.932846	0.829106
	0.89474	0.973974	0.981099	0.93683	0.731845	0.872062	0.886966			0.965416	0.959486	0.926653	0.944087	0.895052	0.964815	0.787161
	0.876784	0.964782	0.948463	0.891452	0.701651	0.877412	0.835531			0.965117	0.971818	0.904416	0.912743	0.871884	0.990353	0.769968
	0.873247	0.95515	0.934887	0.868504	0.67636	0.84296	0.806339			0.990097	0.966746	0.894262	0.882667	0.85811	1	0.755769
	0.841635	0.936977	0.904764	0.851076	0.662158	0.806961	0.782086			1	0.97367	0.874133	0.882804	0.845027	0.977967	0.729603
	0.801873	0.926547	0.877535	0.841046	0.657844	0.761859	0.784817			0.973065	0.985865	0.849302	0.880716	0.841125	0.972397	0.710214
	0.747186	0.907386	0.843321	0.822576	0.666112	0.740724	0.794464			0.949462	0.989762	0.824757	0.86544	0.84005	0.957325	0.691642
	0.698083	0.878561	0.813051	0.79782	0.669352	0.731082	0.791485			0.930899	0.991575	0.81264	0.859768	0.85252	0.949521	0.676362
	0.660792	0.87603	0.792287	0.778222	0.667913	0.719624	0.767899			0.915947	0.995489	0.79106	0.853149	0.854608	0.935181	0.666671
	0.638955	0.866415	0.769186	0.768509	0.663466	0.708304	0.741189			0.891593	0.989097	0.779143	0.847557	0.853726	0.910563	0.660188
	0.624036	0.853784	0.747397	0.762983	0.657355	0.708686	0.707438			0.874421	0.990916	0.769921	0.842648	0.854591	0.885899	0.656692
	0.60914	0.840559	0.729892	0.756674	0.657972	0.703635	0.683806			0.869317	0.994754	0.755205	0.838763	0.85539	0.866444	0.650898
	0.592818	0.824193	0.711926	0.756944	0.658057	0.695365	0.678996			0.863251	0.995285	0.747197	0.838119	0.854958	0.852633	0.650487
	0.569142	0.811921	0.695115	0.757909	0.661823	0.685452	0.680288			0.858123	1	0.743557	0.843136	0.850602	0.846282	0.650345
	0.552281	0.798032	0.679552	0.754919	0.669522	0.68607	0.681022			0.845649	0.995941	0.732623	0.842594	0.850595	0.841042	0.650822
	0.5393	0.789228	0.664997	0.748413	0.671023	0.679605	0.680057			0.842707	0.995056	0.728095	0.84223	0.847613	0.837516	0.651134
	0.526228	0.777608	0.65365	0.740732	0.662547	0.675044	0.668454			0.836487	0.991358	0.722486	0.840432	0.841501	0.833944	0.649749
	0.5193	0.76533	0.644498	0.737607	0.656709	0.674353	0.660147			0.826252	0.990384	0.717485	0.841646	0.836991	0.831544	0.648044
	0.518637	0.757685	0.635726	0.735002	0.648851	0.674192	0.647249			0.821252	0.985047	0.710463	0.839713	0.832575	0.831347	0.644224
	0.508922	0.754643	0.627471	0.728845	0.638811	0.674001	0.637008			0.811985	0.981279	0.702988	0.843701	0.83065	0.829572	0.642166
	0.50317	0.73987	0.616643	0.72628	0.632178	0.668586	0.628718			0.807471	0.976056	0.700768	0.846511	0.826387	0.82392	0.63836
	0.493568	0.720483	0.603561	0.722945	0.622835	0.668272	0.623336			0.805471	0.962224	0.6984	0.84421	0.824793	0.81748	0.633932
	0.485665	0.70266	0.593573	0.728846	0.61761	0.669488	0.621978			0.796811	0.953265	0.694697	0.845573	0.820669	0.815794	0.630178
	0.482498	0.685171	0.583401	0.718138	0.608464	0.661537	0.617347			0.792347	0.941809	0.68696	0.846403	0.817434	0.810262	0.629562
	0.480287	0.672321	0.573118	0.711167	0.599253	0.659838	0.615575			0.788045	0.930871	0.681833	0.846127	0.81337	0.806997	0.627078
	0.479811	0.662033	0.563438	0.706889	0.594651	0.651505	0.609735			0.785152	0.916889	0.672697	0.836541	0.80741	0.802381	0.624115
	0.478042	0.650906	0.557875	0.70779	0.589195	0.647331	0.606787			0.7832	0.913011	0.665399	0.83527	0.803564	0.803146	0.622567
	0.475561	0.648024	0.552696	0.698816	0.58273	0.639098	0.60195			0.778225	0.904366	0.659698	0.8363	0.798084	0.797736	0.620203
	0.472374	0.645215	0.545619	0.688756	0.575968	0.637744	0.599613			0.77761	0.899957	0.655183	0.832614	0.795311	0.795655	0.620488
	0.467062	0.643966	0.541839	0.681607	0.575077	0.636824	0.593492			0.776585	0.889133	0.64771	0.837318	0.791871	0.794427	0.618238
	0.461444	0.637053	0.539619	0.678193	0.57042	0.645123	0.589771			0.772548	0.881934	0.644701	0.838512	0.787333	0.791019	0.617356
	0.452834	0.631559	0.534831	0.672777	0.565499	0.644593	0.585217			0.766198	0.871712	0.64244	0.839725	0.787039	0.791842	0.615989
	0.44829	0.624284	0.530381	0.664218	0.563188	0.636849	0.585186			0.753259	0.867031	0.636647	0.843529	0.782906	0.793391	0.616041
	0.442505	0.62289	0.530969	0.653649	0.561964	0.620702	0.584895			0.751391	0.856877	0.629946	0.832139	0.786094	0.791073	0.616498
	0.436997	0.614456	0.524661	0.652315	0.562275	0.615604	0.58299			0.751626	0.846086	0.630028	0.822936	0.782948	0.784565	0.613763
	0.438045	0.613351	0.519782	0.647385	0.555673	0.607661	0.579736			0.747808	0.840822	0.622964	0.812639	0.784068	0.782869	0.614884
	0.437431	0.610364	0.515379	0.645295	0.550623	0.608889	0.575261			0.749407	0.834844	0.622433	0.80471	0.778028	0.781616	0.6148
	0.441378	0.606466	0.514329	0.648199	0.548068	0.605336	0.570066			0.745639	0.838068	0.624738	0.804963	0.771115	0.773726	0.61064
	0.438967	0.610715	0.512378	0.642841	0.54668	0.6049	0.566568			0.744344	0.839604	0.624249	0.805055	0.761737	0.776178	0.609978
	0.440825	0.611016	0.516057	0.633008	0.540396	0.604012	0.559477			0.741658	0.839847	0.630001	0.81872	0.750634	0.772764	0.609229
	0.443366	0.609198	0.511773	0.628754	0.531923	0.596751	0.549731			0.742861	0.820021	0.635171	0.814047	0.738055	0.774125	0.60521
	0.446471	0.637183	0.511211	0.621294	0.519818	0.59651	0.551249			0.751548	0.81375	0.632541	0.823767	0.72772	0.768803	0.6067
	0.448333	0.642207	0.507085	0.598711	0.523149	0.601215	0.54844			0.744414	0.811008	0.628313	0.83148	0.719802	0.76581	0.603989
	0.438169	0.69386	0.502089	0.592179	0.539954	0.600787	0.546904			0.746228	0.80654	0.629929	0.843775	0.722053	0.759098	0.602032
	0.444932	0.73567	0.51701	0.592181	0.523534	0.589398	0.5356			0.756349	0.794921	0.622668	0.838042	0.722933	0.754791	0.592817
	0.451254	0.641797	0.528585	0.604134	0.523687	0.572695	0.522081			0.742915	0.798654	0.605283	0.826744	0.711722	0.749816	0.588561
	0.450433	0.660436	0.489429	0.648531	0.525803	0.57076	0.529154			0.726239	0.860171	0.630637	0.870346	0.741492	0.743369	0.593055

## Sheet: Fig 2g
Anillin RBD	0.778108	0.945871	0.820282	0.957145	0.802343	0.951504	1	0.986461		ROCK	0.958788	1	0.946898	0.989898	1	0.891048	0.958694	1
	0.857186	1	0.869736	0.978301	0.883272	0.966362	0.966911	0.971633			0.968718	0.917326	0.900687	0.983012	0.941232	0.9368	0.972329	0.945716
Distance from centroid split into 50 bins	0.941207	0.952352	0.867736	1	0.951947	0.982248	0.987389	0.962972		Distance from centroid split into 50 bins	0.977225	0.932644	0.90496	1	0.928221	0.932908	0.990883	0.949148
	0.954234	0.971623	0.895016	0.987444	1	1	0.983803	0.975456			0.98648	0.930591	0.915703	0.990853	0.908732	0.954364	0.9762	0.945449
	0.952526	0.977147	0.931674	0.968567	0.99195	0.977494	0.971951	0.97452			0.999684	0.92968	0.924492	0.974004	0.930107	0.953474	0.98523	0.960958
	0.951754	0.930776	0.948155	0.933638	0.961733	0.961666	0.965486	0.961798			0.999631	0.921885	0.938708	0.967644	0.931654	0.958873	1	0.951493
	0.971568	0.869936	0.967275	0.892717	0.932208	0.972338	0.940014	0.990415			0.998926	0.913733	0.952602	0.961326	0.896516	0.969645	0.984943	0.93237
	0.975865	0.8555	1	0.860066	0.883648	0.951575	0.923996	1			1	0.889646	0.977265	0.955789	0.860807	0.985231	0.974201	0.924883
	0.989528	0.848283	0.998278	0.842792	0.86041	0.938862	0.888721	0.994761			0.995616	0.884358	0.988639	0.95224	0.832516	0.993784	0.957367	0.926936
	1	0.859133	0.992247	0.843338	0.842387	0.936828	0.848632	0.979576			0.995407	0.876812	1	0.943751	0.807719	1	0.943652	0.915413
	0.991504	0.870518	0.962936	0.850855	0.824894	0.93601	0.829598	0.953421			0.992212	0.875126	0.989554	0.93197	0.800045	0.992383	0.936874	0.90223
	0.976953	0.864771	0.92817	0.838799	0.805741	0.949563	0.819721	0.919157			0.988687	0.869864	0.982259	0.918779	0.786495	0.994079	0.935053	0.88684
	0.968249	0.85243	0.906664	0.812814	0.782261	0.945405	0.807351	0.887907			0.980924	0.870541	0.976857	0.913807	0.783444	0.985504	0.929787	0.877623
	0.963447	0.837367	0.889293	0.795096	0.76455	0.935201	0.806518	0.86547			0.975334	0.872765	0.964937	0.906316	0.779158	0.978178	0.930669	0.877259
	0.955013	0.829676	0.87423	0.774926	0.756106	0.939221	0.797786	0.85147			0.970094	0.866198	0.956746	0.90404	0.777438	0.969122	0.927797	0.869184
	0.937609	0.830077	0.855316	0.751788	0.740544	0.934713	0.794183	0.850444			0.964015	0.861233	0.952079	0.896131	0.775432	0.96839	0.921817	0.86256
	0.909856	0.817181	0.84222	0.735799	0.724078	0.909843	0.791094	0.857428			0.957231	0.85461	0.949918	0.889269	0.773027	0.956372	0.917284	0.858922
	0.880907	0.797243	0.823017	0.718101	0.711001	0.880635	0.779593	0.851462			0.952189	0.855022	0.940547	0.880569	0.768298	0.947321	0.913208	0.853191
	0.856445	0.783932	0.80547	0.704955	0.695651	0.862752	0.77138	0.84234			0.948229	0.853097	0.933776	0.871697	0.767486	0.941048	0.912722	0.843738
	0.828685	0.774166	0.788583	0.695563	0.678986	0.849227	0.763931	0.836695			0.942901	0.852427	0.930569	0.866147	0.76009	0.934727	0.909596	0.837935
	0.808262	0.763443	0.776511	0.689192	0.673134	0.835356	0.756655	0.836666			0.937352	0.849441	0.924988	0.864192	0.752484	0.926907	0.911744	0.833659
	0.792094	0.758677	0.769977	0.684637	0.664654	0.823322	0.752137	0.832592			0.934729	0.843653	0.92071	0.855181	0.749736	0.922707	0.907846	0.831561
	0.7824	0.757589	0.7606	0.671117	0.658929	0.813009	0.754369	0.829249			0.932118	0.831613	0.917679	0.846486	0.743111	0.915119	0.903617	0.828129
	0.775737	0.750098	0.755548	0.657611	0.651239	0.799305	0.750757	0.822037			0.929268	0.822915	0.911425	0.837382	0.739229	0.906922	0.900694	0.825703
	0.769702	0.740614	0.750277	0.643036	0.647943	0.786281	0.747036	0.815428			0.926093	0.816174	0.908532	0.83294	0.73315	0.898103	0.900682	0.829729
	0.763569	0.731469	0.744563	0.629362	0.641459	0.772081	0.740563	0.809969			0.923949	0.810052	0.907714	0.826235	0.729649	0.889883	0.894511	0.824745
	0.761112	0.721443	0.741182	0.617401	0.63761	0.762822	0.73909	0.805222			0.919958	0.80344	0.905182	0.817982	0.725579	0.882235	0.894529	0.825964
	0.757006	0.71317	0.738656	0.613285	0.634676	0.756766	0.732767	0.80369			0.918631	0.797296	0.903224	0.811445	0.722473	0.874379	0.892928	0.824175
	0.753988	0.712443	0.733483	0.616714	0.627848	0.751877	0.731632	0.796837			0.917732	0.793422	0.904178	0.80553	0.719511	0.869624	0.888254	0.829474
	0.75056	0.711225	0.732738	0.618069	0.624674	0.74833	0.723898	0.793287			0.916825	0.792034	0.901883	0.809036	0.715614	0.865442	0.886508	0.829011
	0.747519	0.706712	0.729652	0.611431	0.620844	0.742596	0.720559	0.789517			0.916996	0.787804	0.89631	0.809457	0.711439	0.864089	0.88469	0.827999
	0.744796	0.700627	0.726647	0.612912	0.619833	0.737378	0.722953	0.781927			0.917096	0.785636	0.894907	0.804686	0.712213	0.860372	0.88181	0.818843
	0.739462	0.699211	0.722558	0.612757	0.613956	0.736482	0.722226	0.781423			0.915084	0.783154	0.88863	0.801105	0.709962	0.854882	0.885205	0.817381
	0.736767	0.703128	0.719864	0.61351	0.610615	0.735346	0.720973	0.779096			0.91476	0.785244	0.887056	0.800837	0.706672	0.852963	0.883572	0.810684
	0.733659	0.706167	0.711111	0.616132	0.603064	0.728886	0.721224	0.778021			0.912536	0.783139	0.883727	0.800596	0.708344	0.846718	0.883105	0.80675
	0.732499	0.703677	0.711344	0.618392	0.604324	0.725734	0.725666	0.777101			0.911929	0.781806	0.88673	0.800906	0.709	0.841169	0.880824	0.800163
	0.7327	0.705393	0.704913	0.618532	0.605501	0.724507	0.725888	0.773855			0.912444	0.778463	0.885989	0.804568	0.710589	0.836512	0.881039	0.797498
	0.728645	0.70999	0.702735	0.624015	0.607938	0.719812	0.725782	0.773214			0.912365	0.775232	0.88531	0.820866	0.709124	0.831736	0.883077	0.794876
	0.72724	0.714066	0.704371	0.631576	0.606226	0.721674	0.723456	0.769755			0.911028	0.776579	0.886445	0.8177	0.711379	0.829234	0.878163	0.792274
	0.725038	0.718176	0.705947	0.651202	0.600089	0.71898	0.720844	0.763752			0.909828	0.778169	0.88608	0.831855	0.717838	0.828329	0.878665	0.791095
	0.726144	0.720887	0.711576	0.662454	0.60583	0.717874	0.72122	0.761593			0.909043	0.770419	0.889441	0.859123	0.718163	0.834026	0.877335	0.790495
	0.725789	0.713814	0.726117	0.650966	0.602833	0.71726	0.718769	0.750681			0.90632	0.766317	0.892838	0.833515	0.716687	0.828077	0.880222	0.791687
	0.722665	0.700919	0.727323	0.658241	0.596461	0.714938	0.715848	0.755847			0.90521	0.763286	0.895242	0.830588	0.712205	0.834607	0.880547	0.791268
	0.721921	0.68255	0.746936	0.664242	0.585587	0.713146	0.715149	0.756117			0.906283	0.759074	0.906085	0.815792	0.707835	0.831979	0.879738	0.794054
	0.720617	0.70523	0.767534	0.664454	0.577171	0.712647	0.703081	0.749785			0.905063	0.760641	0.907965	0.813699	0.702046	0.82683	0.872589	0.784171
	0.717376	0.706041	0.778812	0.656835	0.573911	0.709382	0.697936	0.7399			0.902544	0.770141	0.929494	0.808697	0.693823	0.833863	0.866795	0.787622
	0.724397	0.742366	0.773465	0.663487	0.576029	0.707384	0.699804	0.726569			0.902992	0.776934	0.941179	0.805185	0.680648	0.8309	0.862739	0.788046
	0.728242	0.691704	0.786544	0.683641	0.573472	0.699479	0.710829	0.70008			0.900643	0.77311	0.937404	0.805636	0.681384	0.823988	0.856215	0.786959
	0.728875	0.738953	0.793605	0.683266	0.576194	0.705421	0.72339	0.65795			0.888615	0.775686	0.923276	0.786178	0.682637	0.821594	0.851293	0.777057
	0.73824	0.690727	0.771828	0.649966	0.548345	0.693513	0.749351	0.642187			0.894762	0.732752	0.920781	0.7802	0.666779	0.812275	0.864529	0.776609

## Sheet: Fig 2i
WT ROCK	1.04794	1.29399	1.03257	1.22246	1.45872	1.07829	1.1295	1.29289		tre1-/- ROCK	1.01518	1.01483	1.02995	1.04568	1.05368	1.12982	1.18885
	1.05879	1.18701	0.982178	1.21395	1.373	1.13366	1.14557	1.22271			1.00726	1.06536	1.04513	1.05269	1.06004	1.12063	1.11902
Distance from centroid split into 50 bins	1.06809	1.20683	0.986838	1.23493	1.35402	1.12895	1.16743	1.22714		Distance from centroid split into 50 bins	1.01967	1.04459	1.03189	1.04316	1.05689	1.10283	1.1175
	1.0782	1.20418	0.998553	1.22363	1.32559	1.15491	1.15013	1.22236			1.01781	1.03866	1.03702	1.0401	1.04723	1.10119	1.09994
	1.09263	1.203	1.00814	1.20283	1.35677	1.15384	1.16077	1.24241			1.02161	1.0479	1.02461	1.03346	1.04647	1.10296	1.09407
	1.09258	1.19291	1.02364	1.19497	1.35903	1.16037	1.17817	1.23018			1.0221	1.06543	1.02286	1.032	1.03382	1.12445	1.09714
	1.09181	1.18236	1.03879	1.18717	1.30777	1.1734	1.16043	1.20545			1.01716	1.0648	1.02094	1.03456	1.0305	1.13419	1.0857
	1.09298	1.1512	1.06568	1.18033	1.25568	1.19227	1.14777	1.19577			1.01771	1.07502	1.03006	1.0351	1.02909	1.15069	1.08879
	1.08819	1.14435	1.07809	1.17595	1.21441	1.20262	1.12794	1.19843			1.01518	1.06621	1.0321	1.033	1.02883	1.14666	1.10596
	1.08796	1.13459	1.09048	1.16547	1.17824	1.21014	1.11178	1.18353			1.01319	1.06691	1.03327	1.03576	1.02914	1.13866	1.10757
	1.08447	1.13241	1.07909	1.15092	1.16705	1.20092	1.10379	1.16648			1.01951	1.06012	1.03379	1.03204	1.03064	1.1457	1.0937
	1.08061	1.1256	1.07113	1.13463	1.14728	1.20297	1.10165	1.14659			1.01851	1.05807	1.03578	1.0331	1.03201	1.13761	1.08761
	1.07213	1.12647	1.06524	1.12849	1.14283	1.1926	1.09544	1.13467			1.01873	1.05359	1.03678	1.03086	1.02769	1.13598	1.10697
	1.06602	1.12935	1.05224	1.11924	1.13658	1.18373	1.09648	1.1342			1.02115	1.05728	1.03299	1.02826	1.0273	1.11505	1.09889
	1.06029	1.12085	1.04331	1.11643	1.13407	1.17277	1.0931	1.12376			1.01866	1.05494	1.03306	1.02593	1.02556	1.09193	1.08947
	1.05365	1.11443	1.03822	1.10666	1.13114	1.17189	1.08605	1.1152			1.01637	1.05106	1.03177	1.02745	1.02528	1.08477	1.09018
	1.04623	1.10586	1.03586	1.09819	1.12763	1.15734	1.08071	1.11049			1.01626	1.0499	1.03354	1.02736	1.02357	1.08092	1.08764
	1.04072	1.10639	1.02564	1.08744	1.12073	1.14639	1.07591	1.10308			1.0174	1.04707	1.04159	1.025	1.02312	1.08357	1.08818
	1.0364	1.1039	1.01826	1.07649	1.11955	1.1388	1.07534	1.09086			1.01737	1.04409	1.04279	1.02739	1.02117	1.08162	1.09322
	1.03057	1.10303	1.01476	1.06963	1.10876	1.13115	1.07166	1.08336			1.01778	1.0426	1.04282	1.02576	1.02316	1.08565	1.09024
	1.02451	1.09917	1.00868	1.06722	1.09767	1.12169	1.07419	1.07783			1.01816	1.03874	1.04125	1.02318	1.02552	1.09033	1.09076
	1.02164	1.09168	1.00401	1.05609	1.09366	1.1166	1.06959	1.07512			1.01868	1.03285	1.04583	1.02139	1.02426	1.09157	1.09496
	1.01879	1.0761	1.00071	1.04535	1.08399	1.10742	1.06461	1.07068			1.01664	1.03329	1.04948	1.01912	1.02315	1.08485	1.09719
	1.01567	1.06485	0.993888	1.03411	1.07833	1.0975	1.06117	1.06754			1.01786	1.035	1.0521	1.01705	1.02314	1.08484	1.09746
	1.0122	1.05612	0.990733	1.02862	1.06946	1.08683	1.06115	1.07275			1.01844	1.03676	1.0543	1.01401	1.01953	1.07987	1.09033
	1.00986	1.0482	0.98984	1.02034	1.06436	1.07688	1.05388	1.0663			1.0189	1.03851	1.0594	1.01483	1.01758	1.08069	1.09417
	1.0055	1.03965	0.98708	1.01015	1.05842	1.06763	1.0539	1.06788			1.01729	1.03914	1.05947	1.01369	1.01771	1.07864	1.09612
	1.00404	1.0317	0.984944	1.00208	1.05389	1.05812	1.05202	1.06557			1.01677	1.04382	1.06227	1.00949	1.01812	1.0851	1.10478
	1.00306	1.02668	0.985985	0.994774	1.04957	1.05237	1.04651	1.07242			1.01624	1.04555	1.06642	1.00937	1.01684	1.07588	1.11193
	1.00207	1.02489	0.983483	0.999104	1.04388	1.0473	1.04446	1.07182			1.01492	1.05028	1.06611	1.00829	1.01309	1.05912	1.11247
	1.00226	1.01941	0.977405	0.999624	1.03779	1.04567	1.04231	1.07051			1.01521	1.04769	1.06409	1.00585	1.00951	1.05074	1.10613
	1.00237	1.01661	0.975875	0.993732	1.03892	1.04117	1.03892	1.05867			1.0129	1.05097	1.06243	1.00632	1.00744	1.04583	1.09961
	1.00017	1.0134	0.96903	0.98931	1.03564	1.03453	1.04292	1.05678			1.01068	1.05059	1.06592	1.00738	1.00541	1.04263	1.08499
	0.999814	1.0161	0.967314	0.988979	1.03084	1.0322	1.041	1.04813			1.00987	1.0522	1.06903	1.00573	1.00788	1.03489	1.06984
	0.997383	1.01338	0.963683	0.98868	1.03328	1.02465	1.04045	1.04304			1.01015	1.05215	1.07001	1.00813	1.0072	1.03339	1.05972
	0.996719	1.01165	0.966959	0.989064	1.03424	1.01793	1.03776	1.03452			1.01524	1.05197	1.07291	1.00587	1.00754	1.03639	1.05094
	0.997283	1.00733	0.966151	0.993586	1.03655	1.0123	1.03801	1.03108			1.017	1.05202	1.07366	1.00398	1.00927	1.03169	1.04665
	0.997197	1.00314	0.96541	1.01371	1.03442	1.00652	1.04041	1.02769			1.01908	1.04941	1.0693	1.00317	1.00832	1.03507	1.04479
	0.995735	1.00489	0.966647	1.0098	1.03771	1.00349	1.03462	1.02432			1.02549	1.04842	1.05671	1.0051	1.01115	1.028	1.03983
	0.994423	1.00695	0.966249	1.02728	1.04713	1.00239	1.03521	1.0228			1.01941	1.05038	1.04876	1.00287	1.00701	1.02754	1.03323
	0.993566	0.996916	0.969915	1.06096	1.0476	1.00929	1.03365	1.02202			1.01776	1.04801	1.04577	1.00648	1.00719	1.0197	1.02013
	0.990589	0.991609	0.973619	1.02933	1.04545	1.00209	1.03705	1.02356			1.01736	1.05073	1.03893	1.00018	1.00212	1.01116	1.00479
	0.989376	0.987687	0.976241	1.02572	1.03891	1.00999	1.03743	1.02302			1.01159	1.04937	1.03889	1.00119	1.00669	1.00066	1.00062
	0.990549	0.982236	0.988064	1.00745	1.03254	1.00681	1.03648	1.02662			1.00009	1.05401	1.03923	0.99978	1.00183	0.990591	0.991125
	0.989216	0.984264	0.990115	1.00486	1.02409	1.00058	1.02806	1.01385			0.993248	1.04928	1.0398	0.99475	1.00446	0.973679	0.979073
	0.986462	0.996557	1.01359	0.998685	1.0121	1.00909	1.02123	1.01831			0.991046	1.03916	1.04055	1.01392	1.0077	0.958721	0.951442
	0.986952	1.00535	1.02633	0.994348	0.992878	1.0055	1.01645	1.01886			0.989445	1.02873	1.02712	0.985727	1.0058	0.940202	0.928504
	0.984385	1.0004	1.02222	0.994905	0.993952	0.99714	1.00876	1.01745			0.988049	1.0255	0.999158	0.985804	1.00586	0.9371	0.913717
	0.971239	1.00373	1.00681	0.970875	0.99578	0.994242	1.00297	1.00465			0.992555	1.04012	0.996611	0.980479	1.00553	0.922003	0.894845
	0.977957	0.948176	1.00409	0.963494	0.972647	0.982965	1.01856	1.00407			0.978057	1.03291	0.99507	0.959692	1.00293	0.934665	0.9122

## Sheet: Fig 3c
WT	1.20034		tre1-/-	1.23806
	1.24693			1.25712
	1.34447			1.26438
	1.23366			1.24388
	1.22574			1.19514
	1.23047			1.26537
	1.26682			1.2029
	1.27809			1.24219
	1.20128			1.2387
	1.29693			1.2291
	1.27382			1.28397
	1.34028			1.27371
	1.34127			1.20689
	1.28448			1.32651
	1.254			1.2133
	1.30793			1.25371
	1.25562			1.27673
	1.20827			1.30861
	1.27036			1.23384
	1.21418			1.20824
	1.26131			1.22221
	1.32046			1.23495
	1.21845			1.32533
	1.27822			1.24297
	1.31585			1.26926
	1.24818			1.26739
	1.29883			1.19961
	1.33246			1.19975
	1.24829			1.21111
	1.43891			1.23439
	1.33247			1.24105
	1.22423			1.24273
	1.23605			1.27391
	1.26685			1.25876
	1.20339			1.22001
	1.20717			1.20085
	1.33216			1.20477
	1.20448			1.20915
	1.2473			1.30834
	1.2703			1.20152
	1.25495			1.21914
	1.31702			1.29675
	1.29277			1.21527
	1.22676			1.19852
	1.24015			1.24565
	1.26142			1.19939
	1.2653			1.20395
	1.24859			1.26326
	1.27805			1.22074
	1.33291			1.24843
	1.31008			1.22103
	1.29623			1.20105
	1.33238			1.24066
	1.19591			1.25474
	1.37678			1.22622
	1.27804			1.21276
	1.30747			1.29463
	1.37251			1.20022
	1.25866			1.21659
	1.28116			1.21933
	1.23382			1.24607
	1.31968			1.23797
	1.21019			1.21728
	1.31579			1.35449
	1.29259			1.36702
	1.20374			1.32575
	1.21626			1.22848
	1.24428			1.34506
	1.28308			1.23781
	1.31073			1.311
	1.25064			1.30978
	1.21862			1.22923
	1.22929			1.33833
	1.2541			1.2525
	1.2037			1.23733
	1.21734			1.32592
	1.21397			1.25312
	1.20774			1.2958
	1.21783			1.24222
	1.25104			1.22011
	1.26786			1.22829
	1.18691			1.45759
	1.28229			1.39928
	1.26975			1.39035
	1.22559			1.28188
	1.21791			1.50855
	1.23776			1.23298
	1.2481			1.21987
	1.2188			1.22532
	1.24771			1.30704
	1.24283			1.30068
	1.31149			1.30503
	1.26963			1.26066
	1.20793			1.26273
	1.23615			1.32244
	1.24612			1.20422
	1.20071			1.27073
	1.26359			1.32891
	1.23299			1.25158
	1.23496			1.20419
	1.21822			1.20688
	1.26373			1.21215
	1.22438			1.23363
	1.22803			1.24527
	1.2446			1.2371
	1.21358			1.21873
	1.26514			1.21958
	1.23111			1.23703
	1.21089			1.25117
	1.23291			1.28012
	1.20885			1.21741
	1.23274			1.21846
	1.27557			1.22386
	1.27771			1.21712
	1.26097			1.23765
	1.21504			1.24627
	1.23313			1.21627
	1.23649			1.28371
	1.25813			1.2572
	1.25266			1.23404
	1.25356			1.25813
	1.20619			1.21098
	1.24164			1.29154
				1.23357
				1.24898
				1.21237
				1.25151

## Sheet: Fig 3d
WT	0.90942		tre1-/-	0.103105
	0.756128			-0.96625
	0.991943			-0.99358
	0.994838			0.92213
	0.997304			-0.99946
	0.999919			0.153609
	0.999943			0.76139
	0.970033			-0.75592
	0.998714			-0.94155
	0.99724			0.021371
	0.829121			-0.91052
	0.99725			0.909194
	0.881695			0.498013
	0.971391			-0.65782
	0.998566			-0.42517
	0.991272			0.003312
	0.997442			0.824382
	0.94965			0.878682
	0.998457			-0.87928
	0.948304			-0.35721
	0.901592			0.977125
	0.924068			-0.57339
	0.999966			-0.89838
	0.95525			0.658264
	0.921596			-0.9306
	0.944024			-0.99254
	0.97971			0.36358
	0.806102			0.358393
	0.971675			-0.99558
	0.975014			-0.94452
	0.918257			0.789535
	0.802485			0.996381
	0.855172			0.938011
	0.961612			0.981379
	0.997037			-0.99832
	0.782457			0.938491
	0.879164			-0.97886
	0.997468			-0.61672
	0.92075			-0.27162
	0.952302			0.99926
	0.980192			0.233426
	0.981125			0.931972
	0.998977			-0.89623
	0.999783			-0.99955
	0.999931			0.391764
	0.84259			-0.04437
	0.961593			-0.92948
	0.999951			0.763424
	0.982966			-0.55313
	0.999998			0.85853
	0.965995			0.903126
	0.982665			0.784046
	0.8617			0.79894
	0.686811			0.752816
	0.876669			0.61323
	0.880954			-0.76818
	0.926687			-0.04716
	0.937773			0.997721
	0.883647			-0.97984
	0.827529			-0.88601
	0.767674			0.61569
	0.802482			0.992468
	0.899995			-0.19451
	0.955858			0.942244
	0.805053			-0.99995
	0.693302			0.980569
	0.943874			0.354076
	0.761667			0.83419
	0.959906			0.451658
	0.909736			0.412706
	0.972684			0.085006
	0.999937			-0.46479
	0.983117			-0.66723
	0.98593			-0.99484
	0.975491			-0.5867
	0.93606			0.790795
	0.867691			0.964575
	0.78445			0.445831
	0.909123			-0.93505
	0.998058			0.695145
	0.998328			0.105762
	0.993234			0.599408
	0.98199			0.075434
	0.958042			-0.99662
	0.911103			0.703413
	0.866048			0.895861
	0.998651			0.996487
	0.985731			0.685582
	0.992357			0.551431
	0.891042			0.845281
	0.986462			0.515758
	0.976178			0.300135
	0.910177			0.999987
	0.991761			-0.61036
	0.99902			0.875016
	0.992405			0.02858
	0.912347			0.999065
	0.899094			0.667291
	0.816261			0.086291
	0.834597			0.237927
	0.954719			0.970829
	0.760563			0.832772
	0.991815			-0.8443
	0.995342			-0.59915
	0.870284			-0.59747
	0.96077			0.079671
	0.923159			0.57572
	0.999695			-0.97146
	0.850076			0.291989
	0.983914			0.011064
	0.999584			0.320236
	0.997144			0.792068
	0.999986			-0.18804
	0.967647			0.708454
	0.998067			-0.12843
	0.993208			0.506271
	0.998741			0.861919
	0.959069			0.419413
	0.898615			0.004886
	0.999699			-0.35638
	0.988663			-0.46892
	0.999065			0.982382
	0.75188			0.354246
				-0.10767
				0.64635
				0.68771
				-0.30298

[truncated: 24 more sheets: Fig 3h, Fig 3j, Fig 4d, Fig 4e, Fig 4f, Fig 4g, Fig 4h, Fig 4i, Fig 5c, Fig 5e, Fig 5g, Fig 6c, Fig 6f, Fig 6g, Fig 6j, Fig 7e, Fig 7f, Fig 7g, Fig S2f, Fig S3b …]
